# Supplementary material for: CNVs and Chromosomal Aneuploidy in Patients With Early-Onset Schizophrenia and Bipolar Disorder: Genotype-Phenotype Associations
Source: Front Psychiatry. 2021 Jan 12;11:606372. doi: 10.3389/fpsyt.2020.606372 (PMC7837028; doi:10.3389/fpsyt.2020.606372)
Supplement: Supplementary file 1 [file Table_1.XLS]

## Sheet: Patients
Patient	Patient ID	Diagnosis	Gender	Age of onset in years
Patient 1	024819	EOS	M	16.5
Patient 2	028653	EOS	M	13.5
Patient 3	023013	EOB	F	17.0
Patient 4	024923	EOS	F	14.5
Patient 5	023449	EOS	M	15.5
Patient 6	023811	EOB	M	13.5
Patient 7	023512	EOB	M	17.5
Patient 8	043063	EOS	M	15.5
Patient 9	042738	EOS	F	17.5
Patient 10	042724	EOS	F	14.5
Patient 11	042723	EOB	M	17
Patient 12	040620	EOS	M	16
Patient 13	040351	EOS	M	16
Patient 14	039047	EOS	M	17.5
Patient 15	039046	EOS	M	16.5
Patient 16	038210	EOS	F	14.5
Patient 17	036343	EOS	F	17.5
Patient 18	036314	EOS	M	15
Patient 19	034837	EOS	M	16
Patient 20	034164	EOS	M	16
Patient 21	033035	EOS	M	16
Patient 22	032401	EOS	F	14
Patient 23	030620	EOS	F	13.5
Patient 24	027860	EOS	M	17.5
Patient 25	025503	EOS	M	15.5
Patient 26	023814	EOS	M	17.5
Patient 27	023813	EOS	F	17
Patient 28	023812	EOB	F	17.5
Patient 29	023810	EOS	F	15
Patient 30	023623	EOS	M	17.5
Patient 31	023622	EOS	M	16
Patient 32	023514	EOS	F	16
Patient 33	023513	EOS	M	16
Patient 34	023457	EOS	M	16.5
Patient 35	023456	EOS	F	17
Patient 36	023448	EOB	F	16.5
Patient 37	023447	EOS	M	16.5
Patient 38	023015	EOS	M	16
Patient 39	023014	EOS	M	17.5
Patient 40	023012	EOS	F	14
Patient 41	023011	EOS	M	17
Patient 42	023010	EOS	M	16.5
Patient 43	023009	EOS	M	15
Patient 44	023008	EOS	F	15.5
Patient 45	022115	EOB	F	12.5
EOS – early onset schizophrenia; EOB – early onset bipolar disorder; M – male; F – female
S1 Table. List of patients with EOS/EOB included in molecular karyotyping. The table summarize the diagnosis, age of onset of disorder, and gender for all patients included in this study.
